# Supplementary material for: Endometrial Inflammation at the Time of Insemination and Its Effect on Subsequent Fertility of Dairy Cows
Source: Animals (Basel). 2021 Jun 22;11(7):1858. doi: 10.3390/ani11071858 (PMC8300153; doi:10.3390/ani11071858)
Supplement: Supplementary file 1 [file animals-11-01858-s001.zip]

Archive with 1 entries (1 files):
- animals-1258967-supplementary.pdf
